# Supplementary material for: Therapeutic Drug Monitoring in Children and Adolescents: Findings on Fluoxetine from the TDM-VIGIL Trial
Source: Pharmaceutics. 2023 Aug 25;15(9):2202. doi: 10.3390/pharmaceutics15092202 (PMC10534581; doi:10.3390/pharmaceutics15092202)
Supplement: Supplementary file 1 [file pharmaceutics-15-02202-s001.zip]

Archive with 2 entries (2 files):
- Supplement S1 Rating scheme adherence.pdf
- Supplement S2 Methods TDM laboratory FLX and NORFLX 230818.pdf
